# Supplementary material for: AKT-dependent signaling of extracellular cues through telomeres impact on tumorigenesis
Source: PLoS Genet. 2021 Mar 9;17(3):e1009410. doi: 10.1371/journal.pgen.1009410 (PMC7942993; doi:10.1371/journal.pgen.1009410)
Supplement: S1 Source Data — (XLSX) [file pgen.1009410.s009.xlsx]

## Sheet: Fig. 1B
p-His-TRF1 level (a.u.)
		AKT [ng]
		400	200	100	50
		2.11327	1.71786	1.4971	0.957924
		1.66718	1.28213	0.912198	0.660648

## Sheet: Fig. 1E
Phospho-TRF1 level
TRF1 WT	TRF1 T273A	TRF1 T358A	TRF1 T273A/T358A	TRF1 T344A
1	0.328185	0.494302	0.22589	0.89561
1	0.332555	0.470674	0.152336	1.01336
1	0.306333	0.356191	0.22085	0.962652
1	0.248415	0.411979	0.289979	0.977722
1	0.456364	0.47862
1	0.663467	0.666885
1	0.619338	0.59023
1	0.423054	0.635235

## Sheet: Fig. 1F
TRF1 binding to telomeric DNA
TRF1 WT	TRF1 T273A	TRF1 T358A
1	1.03848	1.61218
1	1.08809	1.93009
1	1.48671	1.72257
1	1.27145	1.81392

## Sheet: Fig. 2D
	DMSO					ETP-47037
	TRF1+/+	TRF1T358A/T358A	TRF1+/T358A	TRF1T273A/T273A	TRF1+/T273A	TRF1+/+	TRF1T358A/T358A	TRF1+/T358A	TRF1T273A/T273A	TRF1+/T273A
	1.12028	0.525635	0.698644	0.669338	0.686412	0.349526	0.476949	0.720122	0.169199	0.419849
	1.1286	0.120373	0.533623	0.169199	0.739667	0.354683	0.491405	0.112338	0.168781	0.49555
	0.945418	0.0554658	0.476949	0.380452	0.426089	0.220115	0.168781	0.36984	0.112338	0.523171
	1.02286	0.49555	0.687303	0.389418	0.419849	0.23945	0.214495	0.617565	0.380452	0.613398
	0.905567		0.523171		0.591947				0.36984

## Sheet: Fig. 2E
TRF1+/+ TRF1+/+ TRF1+/+			TRF1T273A/T273A TRF1+/+ TRF1+/+			TRF1T358A/T358A TRF1+/+ TRF1+/+
DMSO	AKTi	PI3Ki	DMSO	AKTi	PI3Ki	DMSO	AKTi	PI3Ki
1	0.0727443	0.455073	0.326289	0.338237	0.510609	0.451567	0.587387	0.422015
1	0.516601	0.403054	0.415535	0.267582	0.44463	0.505797	0.634354	0.48029
1	0.615832		0.609055	0.406203		0.647997	0.676377
			0.531585	0.280832		0.544505	0.462013

## Sheet: Fig. 2F
Mean intensity TRF1 focis (a.u.f)
		TRF1+/+	TRF1T358A/T358A	TRF1+/T358A	TRF1T273A/T273A	TRF1+/T273A
		208126	68657	91295.3	108674	118704
		212342	67091.1	82636.1	100045	100931
		199740	81775.4	93195.8	47531.8	109095
		148252

## Sheet: Fig. 2G
TRF1 protein levels relative	TRF1+/+		TRF1T273D		TRF1T358D
	DMSO	AKTi	DMSO	AKTi	DMSO	AKTi
	1	0.318955	1	0.699802	1	0.802084
	1	0.333355	1	0.713845	1	0.961176
	1	0.146121	1	0.930618	1	0.930949

## Sheet: Fig. 3A
TRF1 transcription level
	TRF1+/+	TRF1+/T273A	TRF1T273A/T273A	TRF1+/T358A	TRF1T358A/T358A
	1	0.812832	0.821727	1.09987	0.786969
	1	0.930768	0.677294	1.34671	1.07741
	1	0.985875	1.06338	1.39135	1.17245

## Sheet: Fig. 3B
	Time
TRF1+/+	0	1	1	1
	1	1	0.92	0.98
	2	0.88	1	0.93
	4	1	0.94	0.8
	6	0.75	0.92	0.88
TRF1T273A/T273A	0	1	1	1
	1	0.59	0.8	0.88
	2	0.49	0.61	0.64
	4	0.65	0.53	0.51
	6	0.39	0.48	0.42
TRF1T358A/T358A	0	1	1	1
	1	0.8	0.89	0.85
	2	0.69	0.62	0.75
	4	0.58	0.63	0.7
	6	0.48	0.6	0.55

## Sheet: Fig. 3C
	Time
TRF1+/+	0	1	1	1
	1	0.885783	0.967755	0.926769
	2	0.72143	0.86898	0.795205
	4	0.823873	0.821713	0.822793
	6	0.623501	0.613591	0.618546
TRF1T273A/T273A	0	1	1	1
	1	0.887343	0.70839	0.797867
	2	0.721537	0.867839	0.794688
	4	0.703245	0.771607	0.737426
	6	0.658168	0.697454	0.677811
TRF1T358A/T358A	0	1	1	1
	1	0.850961	0.6571	0.754031
	2	0.63857	0.790125	0.714347
	4	0.739287	0.67512	0.707204
	6	0.611695	0.595553	0.603624

[truncated: 31 more sheets: Fig. 3D, Fig. 3E, Fig. 4A, Fig. 4B, Fig. 4C, Fig. 5B, Fig. 6A, Fig. 6B, Fig. 6D, Fig. 6E, Fig. 6F, Fig. 7A, Fig. 7B, Fig. 8A, Fig. 8B, Fig. 8D, Fig. 8E, Fig. 8F, Fig. 8G, Fig. 8H …]
